# Supplementary material for: The Prmt5-Vasa module is essential for spermatogenesis in Bombyx mori
Source: PLoS Genet. 2023 Jan 12;19(1):e1010600. doi: 10.1371/journal.pgen.1010600 (PMC9876381; doi:10.1371/journal.pgen.1010600)
Supplement: S1 Table — (XLSX) [file pgen.1010600.s001.xlsx]

## Sheet: Sheet1
Table S1. Primers used in this study
Experiment and primer name		Primer sequence (5’–3’)
Mutant Construction
Prmt5-sg1-F	TATCGTGCTCTACAAGTGCAATCATGATATCAATACAGTTTTAGAGCTAGAAATA
Prmt5-sg1-R	CTAACTATAACCTGTGCTTCACTTGTAGAGCACGATATTT
Prmt5-sg2-F	GAAGCACAGGTTATAGTTAGGTTTTAGAGCTAGAAATAGC
Vasa-sg1-F	TATCGTGCTCTACAAGTGGTGGCCGAGGCGGAGGACGGTTTTAGAGCTAGAAATAG
Vasa-sg1-R	TGATGGCGCACAGCAGTGCCACTTGTAGAGCACGATATTT
Vasa-sg2-F	GGCACTGCTGTGCGCCATCAGTTTTAGAGCTAGAAATAGC
sgRNA-R	TATAGATATCAAGCTGCTAGAAAAAAAAGCACCGACTCGG
Mutation Detection
Prmt5-d-F	GCCCATTATTCACCCACGTT
Prmt5-d-R	GGTAGTTCCCCGCAAGTAGT
Vasa-d-F	GTCTGACCTATGTTTCTGTGTGG
Vasa-d-R	TACCAATATGTGACAGCCTCTCTG
qRT-PCR
Prmt5-qPCR-F	TGGAATGAGCCCTGGTACTG
Prmt5-qPCR-R	GTGAGCCCGAGACAAAACAG
Vasa-qPCR-F	ACAGCACAGCGACTATGAGA
Vasa-qPCR-R	GCTTCTTCGTTTCCCCGTTT
Sxl-F	CAGCGTTAAAGTAGCAGAGG
Sxl-R	GCAGTTCCACGAATAATCACC
TPPP-F	ACGTCCAGTAAAAGCGAGGA
TPPP-R	GCCGTGTCCGTTGTTGTTAT
Tctex-F	CCCGAACTGTGTATGAATCTGG
Tctex-R	CACGTTCCGGATCCCAGAG
Actin-chr1-F	CTCCAGAAGCTTGCAGTGTC
Actin-chr1-R	ATCCTTCAAAGACTGGGGCT
Tubulin-F	ATCTCACTGTAGCCACCGTC
Tubulin-R	AATTTCCTGGATCGCGGTTG
RP49-F	TCCAACAAGAAGACCCGTCA
RP49-R	GCTCTTTCCACGATCAGCTT
